# Supplementary material for: The small G-protein RalA promotes progression and metastasis of triple-negative breast cancer
Source: Breast Cancer Res. 2021 Jun 12;23:65. doi: 10.1186/s13058-021-01438-3 (PMC8196523; doi:10.1186/s13058-021-01438-3)
Supplement: Supplementary file 2 — Additional file 2. [file 13058_2021_1438_MOESM2_ESM.xlsx]

## Sheet: Sheet1
ID	Age of dx	Death_age	Followup period (months)	Survival Status	Race	Cancer site	Side	Histology	Where treated	RALA Hscore
178155	43		105	0	CAUCASIAN	BREAST UP-OUTER	LEFT	INFILTRATING DUCT CARCINOMA (INVASIVE DUCTAL)	OSUMC	184
288744	52	53	17	1	BLACK	BREAST, FEMALE	LEFT	INFILTRATING DUCT CARCINOMA (INVASIVE DUCTAL)	OSUMC	183
100628	55	62	89	1	CAUCASIAN	BREAST, FEMALE	LEFT	INFILTRATING DUCT CARCINOMA (INVASIVE DUCTAL)	OSUMC	181
282832	52	54	20	1	BLACK	BREAST, FEMALE	RIGHT	INFILTRATING DUCT CARCINOMA (INVASIVE DUCTAL)	OSUMC	178
87361	66		110	0	CAUCASIAN	BREAST, FEMALE	RIGHT	INFILTRATING DUCT CARCINOMA (INVASIVE DUCTAL)	OSUMC	174
197051	54		148	0	CAUCASIAN	BREAST, FEMALE	RIGHT	ADENOCARCINOMA NOS	OSUMC	174
85501	59		71	0	CAUCASIAN	BREAST UP-OUTER	RIGHT	INFILTRATING DUCT CARCINOMA (INVASIVE DUCTAL)	OSUMC	172
161649	76		131	0	BLACK	BREAST, FEMALE	RIGHT	INFILTRATING DUCT CARCINOMA (INVASIVE DUCTAL)	OSU EAST	161
88627	49		128	0	CAUCASIAN	BREAST LOW-OUTER	RIGHT	INFILTRATING DUCT CARCINOMA (INVASIVE DUCTAL)	OSUMC	159
133987	27		69	0	PACIFIC ISLAND/NATIVE HAWAIIAN	BREAST LOW-INNER	LEFT	INFILTRATING DUCT CARCINOMA (INVASIVE DUCTAL)	OSUMC	157
92747	61		138	0	CAUCASIAN	BREAST, FEMALE	RIGHT	INFILTRATING DUCT CARCINOMA (INVASIVE DUCTAL)	OSUMC	157
180442	49		112	0	CAUCASIAN	BREAST, FEMALE	LEFT	INFILTRATING DUCT CARCINOMA (INVASIVE DUCTAL)	OSUMC	155
188493	32	38	66	1	CAUCASIAN	BREAST UP-OUTER	LEFT	INFILTRATING DUCT CARCINOMA (INVASIVE DUCTAL)	OSUMC	152
79286	54	56	25	1						148
99229	49		69	0	BLACK	BREAST, FEMALE	RIGHT	INFILTRATING DUCT CARCINOMA (INVASIVE DUCTAL)	OSUMC	147
144065	37	39	23	1	CAUCASIAN	BREAST, FEMALE	LEFT	INFILTRATING DUCT CARCINOMA (INVASIVE DUCTAL)	OSUMC	146
296042	55		76	0	CAUCASIAN	BREAST, FEMALE	LEFT	INFILTRATING DUCT CARCINOMA (INVASIVE DUCTAL)	OSUMC	145
79085	57	59	23	1	CAUCASIAN	BREAST, FEMALE	LEFT	INFILTRATING DUCT CARCINOMA (INVASIVE DUCTAL)	OSUMC	143
288746	40		86	0	ASIAN	BREAST, FEMALE	RIGHT	INFILTRATING DUCT CARCINOMA (INVASIVE DUCTAL)	OSUMC	142
81883	58		123	0	CAUCASIAN	BREAST, FEMALE	RIGHT	INFILTRATING DUCT CARCINOMA (INVASIVE DUCTAL)	OSUMC	132
307921	55	61	63	1	CAUCASIAN	BREAST, FEMALE	RIGHT	INFILTRATING DUCT CARCINOMA (INVASIVE DUCTAL)	OSUMC	131
262279	49		61	0	CAUCASIAN	BREAST, FEMALE	LEFT	INFILTRATING DUCT CARCINOMA (INVASIVE DUCTAL)	OSUMC	131
136205	63		115	0	CAUCASIAN	BREAST, FEMALE	RIGHT	INFILTRATING DUCT CARCINOMA (INVASIVE DUCTAL)	OSUMC	131
87243	44		144	0	BLACK	BREAST, FEMALE	LEFT	INFILTRATING DUCT CARCINOMA (INVASIVE DUCTAL)	OSUMC	131
176518	48		73	0	CAUCASIAN	BREAST, FEMALE	RIGHT	INFILTRATING DUCT CARCINOMA (INVASIVE DUCTAL)	OSUMC	127
96206	57		123	0	CAUCASIAN	BREAST, FEMALE	LEFT	INFILTRATING DUCT CARCINOMA (INVASIVE DUCTAL)	OSUMC	124
319462	46		71	0	CAUCASIAN	BREAST, FEMALE	LEFT	INFILTRATING DUCT CARCINOMA (INVASIVE DUCTAL)	OSUMC	124
284687	49		90	0	CAUCASIAN	BREAST, FEMALE	RIGHT	INFILTRATING DUCT CARCINOMA (INVASIVE DUCTAL)	OSUMC	122
65246	47		134	0	CAUCASIAN	BREAST, FEMALE	LEFT	INFILTRATING DUCT CARCINOMA (INVASIVE DUCTAL)	OSUMC	122
129565	36		85	0	CAUCASIAN	BREAST, FEMALE	LEFT	INFILTRATING DUCT CARCINOMA (INVASIVE DUCTAL)	OSUMC	118
193727	51		105	0	CAUCASIAN	BREAST, FEMALE	LEFT	MEDULLARY CARCINOMA NOS	OSUMC	117
311971	39		40	0	CAUCASIAN	BREAST, FEMALE	LEFT	INFILTRATING DUCT CARCINOMA (INVASIVE DUCTAL)	OSUMC	114
93526	43		71	0	BLACK	BREAST, FEMALE	RIGHT	INFILTRATING DUCT CARCINOMA (INVASIVE DUCTAL)	OSUMC	114
208874	28		25	0	CAUCASIAN	BREAST, FEMALE	RIGHT	INFILTRATING DUCT CARCINOMA (INVASIVE DUCTAL)	OSUMC	112
64985	60		146	0	CAUCASIAN	BREAST, FEMALE	RIGHT	INFILTRATING DUCT CARCINOMA (INVASIVE DUCTAL)	OSUMC	111
255199	78		84	0	CAUCASIAN	BREAST, FEMALE	LEFT	LOBULAR CARCINOMA NOS (INVASIVE LOBULAR)	OSUMC	110
216689	34		104	0	CAUCASIAN	BREAST, FEMALE	RIGHT	INFILTRATING DUCT CARCINOMA (INVASIVE DUCTAL)	OSUMC	102
301569	31		12	0	BLACK	BREAST, FEMALE	RIGHT	INFILTRATING DUCT CARCINOMA (INVASIVE DUCTAL)	OSUMC	100
211706	32		105	0	MULTIRACIAL	BREAST, FEMALE	RIGHT	INFILTRATING DUCT CARCINOMA (INVASIVE DUCTAL)	OSUMC	98
116488	54		128	0	CAUCASIAN	BREAST NOS	RIGHT	INFILTRATING DUCT CARCINOMA (INVASIVE DUCTAL)	OSUMC	92
58174	40		179	0	CAUCASIAN	BREAST, FEMALE	LEFT	INFILTRATING DUCT CARCINOMA (INVASIVE DUCTAL)	OSUMC	88
58130	29		52	0	CAUCASIAN	BREAST, FEMALE	LEFT	INFILTRATING DUCT CARCINOMA (INVASIVE DUCTAL)	OSUMC	87
263761	36		69	0	BLACK	BREAST, FEMALE	RIGHT	INFILTRATING DUCT CARCINOMA (INVASIVE DUCTAL)	OSUMC	84
283079	46		79	1	CAUCASIAN	BREAST, FEMALE	LEFT	INFILTRATING DUCT CARCINOMA (INVASIVE DUCTAL)	OSUMC	82
61933	58		125	0	CAUCASIAN	BREAST, FEMALE	RIGHT	INFILTRATING DUCT CARCINOMA (INVASIVE DUCTAL)	OSUMC	78
57143	79	81	28	1	CAUCASIAN	BREAST UP-OUTER	RIGHT	INFILTRATING DUCT CARCINOMA (INVASIVE DUCTAL)	OSUMC	77
31586	38		104	0						76
313671	42		66	0	CAUCASIAN	BREAST, FEMALE	RIGHT	INFILTRATING DUCT CARCINOMA (INVASIVE DUCTAL)	OSUMC	67
193397	49		112	0	CAUCASIAN	BREAST UP-OUTER	LEFT	INFILTRATING DUCT CARCINOMA (INVASIVE DUCTAL)	OSUMC	66
189326	35	38	30	1	BLACK	BREAST, FEMALE	RIGHT	INFILTRATING DUCT CARCINOMA (INVASIVE DUCTAL)	OSUMC	66
213403	46		121	0	CAUCASIAN	BREAST, FEMALE	RIGHT	INFILTRATING DUCT CARCINOMA (INVASIVE DUCTAL)	OSUMC	65
340274	71		61	0	CAUCASIAN	BREAST, FEMALE	RIGHT	INFILTRATING DUCT CARCINOMA (INVASIVE DUCTAL)	OSUMC	57
80518	40	44	51	1	CAUCASIAN	BREAST, FEMALE	RIGHT	INFILTRATING DUCT CARCINOMA (INVASIVE DUCTAL)	OSUMC	57
176519	46		103	0	CAUCASIAN	BREAST, FEMALE	LEFT	INFILTRATING DUCT CARCINOMA (INVASIVE DUCTAL)	OSUMC	52
76989	35		159	0	CAUCASIAN	BREAST, FEMALE	RIGHT	INFILTRATING DUCT CARCINOMA (INVASIVE DUCTAL)	OSUMC	51
180441	54		163	0	CAUCASIAN	BREAST, FEMALE	LEFT	INFILTRATING DUCT CARCINOMA (INVASIVE DUCTAL)	OSUMC	44
330555	58		62	0	CAUCASIAN	BREAST, FEMALE	RIGHT	INFILTRATING DUCT CARCINOMA (INVASIVE DUCTAL)	OSUMC	20
197674	69		105	0	CAUCASIAN	BREAST, FEMALE	RIGHT	INFILTRATING DUCT CARCINOMA (INVASIVE DUCTAL)	OSUMC	18
316324	75		72	0	CAUCASIAN	BREAST, FEMALE	RIGHT	INFILTRATING DUCT CARCINOMA (INVASIVE DUCTAL)	OSUMC	16
320109	66		70	0	CAUCASIAN	BREAST, FEMALE	LEFT	INFILTRATING DUCT CARCINOMA (INVASIVE DUCTAL)	OSUMC	10
